# Supplementary material for: Lessons learned from over a decade of data audits in international observational HIV cohorts in Latin America and East Africa
Source: J Clin Transl Sci. 2023 Nov 3;7(1):e245. doi: 10.1017/cts.2023.659 (PMC10685260; doi:10.1017/cts.2023.659)
Supplement: Lotspeich et al. supplementary material 2 — Lotspeich et al. supplementary material [file S2059866123006593sup002.csv]

Variable / Field Name	Form Name	Section Header	Field Type	Field Label	Choices, Calculations, OR Slider Labels	Field Note	Text Validation Type OR Show Slider Number	Text Validation Min	Text Validation Max	Identifier?	Branching Logic (Show field only if...)	Required Field?	Custom Alignment	Question Number (surveys only)	Matrix Group Name	Matrix Ranking?	Field Annotation
record_id	basic_followup_data		text	Study ID
instructions	basic_followup_data		descriptive	<div class="rich-text-field-label"><p>Instructions for using this REDCap Audit Data Dictionary:</p> <p><span style="font-weight: normal;">This data dictionary was developed for REDCap-based data quality audits in the Caribbean, Central and South America network for HIV epidemiology (<a href="https://www.ccasanet.org/" target="_blank" rel="noopener">CCASAnet</a>), with support from NIH/NIAID U01AI…
patient	basic_followup_data		text	Patient ID						y
audit_status	basic_followup_data		radio	Audit Status	1, <span style="color:seagreen; font-weight:bold">Full audit</span> (source documents available) | 2, <span style="color:darkorange; font-weight:bold">Partial audit</span> (large parts of chart are missing) | 99, <span style="color:tomato; font-weight:bold">No audit </span>(e.g., chart unavailable)
why_unable	basic_followup_data		notes	Why could this record not be completely audited?							[audit_status] = '2' or [audit_status] = '99'		LH
basic_banner	basic_followup_data		descriptive	<div style="border: 1px solid #19B5FE;background: #6BB9F0; font-size: 24px; font-weight:500; color: #000000; text-align:center; margin:10px; padding:10px;">tblBASIC: [patient]</div>
male_y	basic_followup_data		dropdown	Sex	0, 0- Female | 1, 1- Male												@READONLY
male_y_code	basic_followup_data		dropdown	<div style="margin-left:30px; color:#2980b9">Audit finding:</div>	1, 1- Value matches the chart (correct) | 3, 3- Value doesn't match the chart | 5, 5- Can't find this value in the chart | 9, -------------------- | 4, 4- Found value in the chart! (was not in original data)
male_y_fix	basic_followup_data		dropdown	<div style="margin-left:30px">Sex (chart)</div>	0, 0- Female | 1, 1- Male						[male_y_code] = '3' or [male_y_code] = '4'
hr1	basic_followup_data		descriptive	<hr style="margin:2px" />
birth_d	basic_followup_data		text	Birth date			date_ymd			y							@READONLY
birth_d_a	basic_followup_data		dropdown	<div>+ date approximation</div>	D, D- Exact to the day (default) | M, M- Exact to the month | Y, Y- Exact to the year | B, < Before this date | A, > After this date | U, U- Unknown												@READONLY
birth_d_code	basic_followup_data		dropdown	<div style="margin-left:30px; color:#2980b9">Audit finding:</div>	1, 1- Value matches the chart (correct) | 3, 3- Value doesn't match the chart | 5, 5- Can't find this value in the chart | 9, -------------------- | 4, 4- Found value in the chart! (was not in original data)
birth_d_fix	basic_followup_data		text	<div style="margin-left:30px">Birth date (chart)</div>			date_ymd			y	[birth_d_code] = '3' or [birth_d_code] = '4'
birth_d_a_fix	basic_followup_data		dropdown	<div style="margin-left:30px">+ date approximation</div>	D, D- Exact to the day (default) | M, M- Exact to the month | Y, Y- Exact to the year | B, < Before this date | A, > After this date | U, U- Unknown						[birth_d_code] = '3' or [birth_d_code] = '4'
hr2	basic_followup_data		descriptive	<hr style="margin:2px" />
hiv_diagnosis_d	basic_followup_data		text	HIV diagnosis date			date_ymd										@READONLY
hiv_diagnosis_d_a	basic_followup_data		dropdown	<div>+ date approximation</div>	D, D- Exact to the day (default) | M, M- Exact to the month | Y, Y- Exact to the year | B, < Before this date | A, > After this date | U, U- Unknown												@READONLY
hivdiagnosis_d_code	basic_followup_data		dropdown	<div style="margin-left:30px; color:#2980b9">Audit finding:</div>	1, 1- Value matches the chart (correct) | 3, 3- Value doesn't match the chart | 5, 5- Can't find this value in the chart | 9, -------------------- | 4, 4- Found value in the chart! (was not in original data)
hiv_diagnosis_d_fix	basic_followup_data		text	<div style="margin-left:30px">HIV diagnosis date</div>			date_ymd				[hivdiagnosis_d_code] = '3' or [hivdiagnosis_d_code] = '4'
hiv_diagnosis_d_a_fix	basic_followup_data		dropdown	<div style="margin-left:30px">+ date approximation</div>	D, D- Exact to the day (default) | M, M- Exact to the month | Y, Y- Exact to the year | B, < Before this date | A, > After this date | U, U- Unknown						[hivdiagnosis_d_code] = '3' or [hivdiagnosis_d_code] = '4'
hr3	basic_followup_data		descriptive	<hr style="margin:2px" />
mode	basic_followup_data		dropdown	Mode of transmission	1, 1- Homosexual contact | 2, 2- Injecting drug user | 4, 4- Hemophiliac | 5, 5- Transfusion, non-hemophilia related | 6, 6- Heterosexual contact | 8, 8- Perinatal | 9, 9- Generic sexual contact | 10, 10- Bisexual contact | 90, 90- Other | 99, 99- Unknown												@READONLY
mode_oth	basic_followup_data		text	Mode of transmission (other)							[mode] = '90'						@READONLY
mode_code	basic_followup_data		dropdown	<div style="margin-left:30px; color:#2980b9">Audit finding:</div>	1, 1- Value matches the chart (correct) | 3, 3- Value doesn't match the chart | 5, 5- Can't find this value in the chart | 9, -------------------- | 4, 4- Found value in the chart! (was not in original data)
mode_fix	basic_followup_data		dropdown	<div style="margin-left:30px">Mode of transmission</div>	1, 1- Homosexual contact | 2, 2- Injecting drug user | 4, 4- Hemophiliac | 5, 5- Transfusion, non-hemophilia related | 6, 6- Heterosexual contact | 8, 8- Perinatal | 9, 9- Generic sexual contact | 10, 10- Bisexual contact | 90, 90- Other | 99, 99- Unknown						[mode_code] = '3' or [mode_code] = '4'
mode_oth_fix	basic_followup_data		text	<div style="margin-left:30px">Mode of Transmission (Other)</div>							[mode_fix] = '90'
hr4	basic_followup_data		descriptive	<hr style="margin:2px" />
recart_y	basic_followup_data		dropdown	Prior ART? (RECART_Y)	0, 0- No | 1, 1- Yes | 9, 9- Unknown								RH				@READONLY
recart_y_code	basic_followup_data		dropdown	<div style="margin-left:30px; color:#2980b9">Audit finding:</div>	1, 1- Value matches the chart (correct) | 3, 3- Value doesn't match the chart | 5, 5- Can't find this value in the chart | 9, -------------------- | 4, 4- Found value in the chart! (was not in original data)
recart_y_fix	basic_followup_data		dropdown	<div style="margin-left:30px">Prior ART? (RECART_Y)</div>	0, 0- No | 1, 1- Yes | 9, 9- Unknown						[recart_y_code] = '3' or [recart_y_code] = '4'		RH
hr5	basic_followup_data		descriptive	<hr style="margin:2px" />
aids_y	basic_followup_data		dropdown	AIDS Diagnosis prior to first visit? (AIDS_Y)	0, 0- No | 1, 1- Yes | 9, 9- Unknown								RH				@READONLY
aids_y_code	basic_followup_data		dropdown	<div style="margin-left:30px; color:#2980b9">Audit finding:</div>	1, 1- Value matches the chart (correct) | 3, 3- Value doesn't match the chart | 5, 5- Can't find this value in the chart | 9, -------------------- | 4, 4- Found value in the chart! (was not in original data)
aids_y_fix	basic_followup_data		dropdown	<div style="margin-left:30px">AIDS Diagnosis prior to first visit? (AIDS_Y)</div>	0, 0- No | 1, 1- Yes | 9, 9- Unknown						[aids_y_code] = '3' or [aids_y_code] = '4'		RH
hr6	basic_followup_data		descriptive	<hr style="margin:2px" />
aids_d	basic_followup_data		text	Date of prior AIDS diagnosis (AIDS_D)			date_ymd										@READONLY
aids_d_a	basic_followup_data		dropdown	<div>+ date approximation</div>	D, D- Exact to the day (default) | M, M- Exact to the month | Y, Y- Exact to the year | B, < Before this date | A, > After this date | U, U- Unknown												@READONLY
aids_d_code	basic_followup_data		dropdown	<div style="margin-left:30px; color:#2980b9">Audit finding:</div>	1, 1- Value matches the chart (correct) | 3, 3- Value doesn't match the chart | 5, 5- Can't find this value in the chart | 9, -------------------- | 4, 4- Found value in the chart! (was not in original data)
aids_d_fix	basic_followup_data		text	<div style="margin-left:30px">Date of prior AIDS diagnosis (AIDS_D)</div>			date_ymd				[aids_d_code] = '3' or [aids_d_code] = '4'
aids_d_a_fix	basic_followup_data		dropdown	<div style="margin-left:30px">+ date approximation</div>	D, D- Exact to the day (default) | M, M- Exact to the month | Y, Y- Exact to the year | B, < Before this date | A, > After this date | U, U- Unknown						[aids_d_code] = '3' or [aids_d_code] = '4'
hr7	basic_followup_data		descriptive	<hr style="margin:2px" />
aids_cl_y	basic_followup_data		dropdown	Clinical AIDS Diagnosis prior to first visit? (AIDS_CL_Y)	0, 0- No | 1, 1- Yes | 9, 9- Unknown								RH				@READONLY
aids_cl_y_code	basic_followup_data		dropdown	<div style="margin-left:30px; color:#2980b9">Audit finding:</div>	1, 1- Value matches the chart (correct) | 3, 3- Value doesn't match the chart | 5, 5- Can't find this value in the chart | 9, -------------------- | 4, 4- Found value in the chart! (was not in original data)
aids_cl_y_fix	basic_followup_data		dropdown	<div style="margin-left:30px">Clinical AIDS Diagnosis prior to first visit? (AIDS_CL_Y)</div>	0, 0- No | 1, 1- Yes | 9, 9- Unknown						[aids_cl_y_code] = '3' or [aids_cl_y_code] = '4'		RH
hr8	basic_followup_data		descriptive	<hr style="margin:2px" />
aids_cl_d	basic_followup_data		text	Date of prior clinical AIDS diagnosis (AIDS_CL_D)			date_ymd										@READONLY
aids_cl_d_a	basic_followup_data		dropdown	<div>+ date approximation</div>	D, D- Exact to the day (default) | M, M- Exact to the month | Y, Y- Exact to the year | B, < Before this date | A, > After this date | U, U- Unknown												@READONLY
aids_cl_d_code	basic_followup_data		dropdown	<div style="margin-left:30px; color:#2980b9">Audit finding:</div>	1, 1- Value matches the chart (correct) | 3, 3- Value doesn't match the chart | 5, 5- Can't find this value in the chart | 9, -------------------- | 4, 4- Found value in the chart! (was not in original data)
aids_cl_d_fix	basic_followup_data		text	<div style="margin-left:30px">Date of prior clinical AIDS diagnosis (AIDS_CL_D)</div>			date_ymd				[aids_cl_d_code] = '3' or [aids_cl_d_code] = '4'
aids_cl_d_a_fix	basic_followup_data		dropdown	<div style="margin-left:30px">+ date approximation</div>	D, D- Exact to the day (default) | M, M- Exact to the month | Y, Y- Exact to the year | B, < Before this date | A, > After this date | U, U- Unknown						[aids_cl_d_code] = '3' or [aids_cl_d_code] = '4'
hr9	basic_followup_data		descriptive	<hr style="margin:2px" />
baseline_d	basic_followup_data		text	First visit date at CCASAnet clinic			date_ymd										@READONLY
baseline_d_a	basic_followup_data		dropdown	<div>+ date approximation</div>	D, D- Exact to the day (default) | M, M- Exact to the month | Y, Y- Exact to the year | B, < Before this date | A, > After this date | U, U- Unknown												@READONLY
baseline_d_code	basic_followup_data		dropdown	<div style="margin-left:30px; color:#2980b9">Audit finding:</div>	1, 1- Value matches the chart (correct) | 3, 3- Value doesn't match the chart | 5, 5- Can't find this value in the chart | 9, -------------------- | 4, 4- Found value in the chart! (was not in original data)
baseline_d_fix	basic_followup_data		text	<div style="margin-left:30px">First visit date at CCASAnet clinic</div>			date_ymd				[baseline_d_code] = '3' or [baseline_d_code] = '4'
baseline_d_a_fix	basic_followup_data		dropdown	<div style="margin-left:30px">+ date approximation</div>	D, D- Exact to the day (default) | M, M- Exact to the month | Y, Y- Exact to the year | B, < Before this date | A, > After this date | U, U- Unknown						[baseline_d_code] = '3' or [baseline_d_code] = '4'
hr10	basic_followup_data		descriptive	<hr style="margin:2px" />
pmtct	basic_followup_data		dropdown	Received PMTCT as an infant? <i>(peds only)</i>	0, 0- No | 1, 1- Yes | 9, 9- Unknown												@READONLY
pmtct_code	basic_followup_data		dropdown	<div style="margin-left:30px; color:#2980b9">Audit finding:</div>	1, 1- Value matches the chart (correct) | 3, 3- Value doesn't match the chart | 5, 5- Can't find this value in the chart | 9, -------------------- | 4, 4- Found value in the chart! (was not in original data)
pmtct_fix	basic_followup_data		dropdown	<div style="margin-left:30px">Received PMTCT as an infant? <i>(peds only)</i></div>	0, 0- No | 1, 1- Yes | 9, 9- Unknown						[pmtct_code] = '3' or [pmtct_code] = '4'
hr11	basic_followup_data		descriptive	<hr style="margin:2px" />
birth_mode	basic_followup_data		dropdown	Birth mode	1, 1- Vaginal | 2, 2- Caesarian | 9, 9- Unknown												@READONLY
birth_mode_code	basic_followup_data		dropdown	<div style="margin-left:30px; color:#2980b9">Audit finding:</div>	1, 1- Value matches the chart (correct) | 3, 3- Value doesn't match the chart | 5, 5- Can't find this value in the chart | 9, -------------------- | 4, 4- Found value in the chart! (was not in original data)
birth_mode_fix	basic_followup_data		dropdown	<div style="margin-left:30px">Birth mode</div>	1, 1- Vaginal | 2, 2- Caesarian | 9, 9- Unknown						[birth_mode_code] = '3' or [birth_mode_code] = '4'
follow_banner	basic_followup_data		descriptive	<div style="border: 1px solid #8e44ad;background: #9b59b6; font-size: 24px; font-weight:500; color: #ffffff; text-align:center; margin:10px; padding:10px;">tblFOLLOW: [patient]</div>
drop_y	basic_followup_data		dropdown	Has the patient been dropped from the cohort? (DROP_Y)	0, 0- No | 1, 1- Yes | 9, 9- Unknown								RH				@READONLY
drop_y_code	basic_followup_data		dropdown	<div style="margin-left:30px; color:#2980b9">Audit finding:</div>	1, 1- Value matches the chart (correct) | 3, 3- Value doesn't match the chart | 5, 5- Can't find this value in the chart | 9, -------------------- | 4, 4- Found value in the chart! (was not in original data)
drop_y_fix	basic_followup_data		dropdown	<div style="margin-left:30px">Has the patient been dropped from the cohort?</div>	0, 0- No | 1, 1- Yes | 9, 9- Unknown						[drop_y_code] = '3' or [drop_y_code] = '4'		RH
hr12	basic_followup_data		descriptive	<hr style="margin:2px" />
drop_d	basic_followup_data		text	Date of drop (DROP_D)			date_ymd										@READONLY
drop_d_a	basic_followup_data		dropdown	<div>+ date approximation</div>	D, D- Exact to the day (default) | M, M- Exact to the month | Y, Y- Exact to the year | B, < Before this date | A, > After this date | U, U- Unknown												@READONLY
drop_d_code	basic_followup_data		dropdown	<div style="margin-left:30px; color:#2980b9">Audit finding:</div>	1, 1- Value matches the chart (correct) | 3, 3- Value doesn't match the chart | 5, 5- Can't find this value in the chart | 9, -------------------- | 4, 4- Found value in the chart! (was not in original data)
drop_d_fix	basic_followup_data		text	<div style="margin-left:30px">Date of drop</div>			date_ymd				[drop_d_code] = '3' or [drop_d_code] = '4'
drop_d_a_fix	basic_followup_data		dropdown	<div style="margin-left:30px">+ date approximation</div>	D, D- Exact to the day (default) | M, M- Exact to the month | Y, Y- Exact to the year | B, < Before this date | A, > After this date | U, U- Unknown						[drop_d_code] = '3' or [drop_d_code] = '4'
hr13	basic_followup_data		descriptive	<hr style="margin:2px" />
drop_rs	basic_followup_data		dropdown	Reason for dropping (DROP_RS)	1, LTFU/not known to be dead | 3, Patient moved away | 4, Transfer to another center | 5, Patient's decision | 6, Consent withdrawn | 7, Incarceration/jail | 8, Institutionalization (Drug treatment, psychological, etc.) | 9, Other								RH				@READONLY
drop_rs_code	basic_followup_data		dropdown	<div style="margin-left:30px; color:#2980b9">Audit finding:</div>	1, 1- Value matches the chart (correct) | 3, 3- Value doesn't match the chart | 5, 5- Can't find this value in the chart | 9, -------------------- | 4, 4- Found value in the chart! (was not in original data)
drop_rs_fix	basic_followup_data		dropdown	<div style="margin-left:30px">Reason for dropping</div>	1, LTFU/not known to be dead | 3, Patient moved away | 4, Transfer to another center | 5, Patient's decision | 6, Consent withdrawn | 7, Incarceration/jail | 8, Institutionalization (Drug treatment, psychological, etc.) | 9, Other						[drop_rs_code] = '3' or [drop_rs_code] = '4'		RH
hr14	basic_followup_data		descriptive	<hr style="margin:2px" />
death_y	basic_followup_data		dropdown	Did the patient die? (DEATH_Y)	0, 0- No | 1, 1- Yes | 9, 9- Unknown								RH				@READONLY
death_y_code	basic_followup_data		dropdown	<div style="margin-left:30px; color:#2980b9">Audit finding:</div>	1, 1- Value matches the chart (correct) | 3, 3- Value doesn't match the chart | 5, 5- Can't find this value in the chart | 9, -------------------- | 4, 4- Found value in the chart! (was not in original data)
death_y_fix	basic_followup_data		dropdown	<div style="margin-left:30px">Did the patient die?</div>	0, 0- No | 1, 1- Yes | 9, 9- Unknown						[death_y_code] = '3' or [death_y_code] = '4'		RH
hr15	basic_followup_data		descriptive	<hr style="margin:2px" />
death_d	basic_followup_data		text	Date of death (DEATH_D)			date_ymd										@READONLY
death_d_a	basic_followup_data		dropdown	<div>+ date approximation</div>	D, D- Exact to the day (default) | M, M- Exact to the month | Y, Y- Exact to the year | B, < Before this date | A, > After this date | U, U- Unknown												@READONLY
death_d_code	basic_followup_data		dropdown	<div style="margin-left:30px; color:#2980b9">Audit finding:</div>	1, 1- Value matches the chart (correct) | 3, 3- Value doesn't match the chart | 5, 5- Can't find this value in the chart | 9, -------------------- | 4, 4- Found value in the chart! (was not in original data)
death_d_fix	basic_followup_data		text	<div style="margin-left:30px">Date of death</div>			date_ymd				[death_d_code] = '3' or [death_d_code] = '4'
death_d_a_fix	basic_followup_data		dropdown	<div style="margin-left:30px">+ date approximation</div>	D, D- Exact to the day (default) | M, M- Exact to the month | Y, Y- Exact to the year | B, < Before this date | A, > After this date | U, U- Unknown						[death_d_code] = '3' or [death_d_code] = '4'
hr16	basic_followup_data		descriptive	<hr style="margin:2px" />
notes1	basic_followup_data		notes	Audit Notes									LV
visit_d	visits		text	Visit date (VISIT_D)			date_ymd			y							@READONLY
visit_d_a	visits		dropdown	<div>+ date approximation</div>	D, D- Exact to the day (default) | M, M- Exact to the month | Y, Y- Exact to the year | B, < Before this date | A, > After this date | U, U- Unknown												@READONLY
visit_d_code	visits		dropdown	<div style="margin-left:30px; color:#2980b9">Audit finding:</div>	1, 1- Value matches the chart (correct) | 3, 3- Value doesn't match the chart | 5, 5- Can't find this value in the chart | 9, -------------------- | 4, 4- Found value in the chart! (was not in original data)
visit_d_fix	visits		text	<div style="margin-left:30px">Visit date</div>			date_ymd			y	[visit_d_code] = '3' or [visit_d_code] = '4'
visit_d_a_fix	visits		dropdown	<div style="margin-left:30px">+ date approximation</div>	D, D- Exact to the day (default) | M, M- Exact to the month | Y, Y- Exact to the year | B, < Before this date | A, > After this date | U, U- Unknown						[visit_d_code] = '3' or [visit_d_code] = '4'
hr20	visits		descriptive	<hr style="margin:2px" />
height	visits		text	Height (in cm)									RH				@READONLY
height_code	visits		dropdown	<div style="margin-left:30px; color:#2980b9">Audit finding:</div>	1, 1- Value matches the chart (correct) | 3, 3- Value doesn't match the chart | 5, 5- Can't find this value in the chart | 9, -------------------- | 4, 4- Found value in the chart! (was not in original data)
height_fix	visits		text	<div style="margin-left:30px">Height (in cm)</div>			number	0	300		[height_code] = '3' or [height_code] = '4'		RH
hr21	visits		descriptive	<hr style="margin:2px" />
weight	visits		text	Weight (in kg)									RH				@READONLY
weight_code	visits		dropdown	<div style="margin-left:30px; color:#2980b9">Audit finding:</div>	1, 1- Value matches the chart (correct) | 3, 3- Value doesn't match the chart | 5, 5- Can't find this value in the chart | 9, -------------------- | 4, 4- Found value in the chart! (was not in original data)
weight_fix	visits		text	<div style="margin-left:30px">Weight</div>			number				[weight_code] = '3' or [weight_code] = '4'		RH
hr22	visits		descriptive	<hr style="margin:2px" />
cdcstage	visits		dropdown	CDC stage	A, A | A1, A1 | A2, A2 | A3, A3 | B, B | B1, B1 | B2, B2 | B3, B3 | C, C | C1, C1 | C2, C2 | C3, C3 | N, N | N1, N1 | N2, N2 | N3, N3								RH				@READONLY
cdcstage_code	visits		dropdown	<div style="margin-left:30px; color:#2980b9">Audit finding:</div>	1, 1- Value matches the chart (correct) | 3, 3- Value doesn't match the chart | 5, 5- Can't find this value in the chart | 9, -------------------- | 4, 4- Found value in the chart! (was not in original data)
cdcstage_fix	visits		dropdown	<div style="margin-left:30px">CDC stage</div>	A, A | A1, A1 | A2, A2 | A3, A3 | B, B | B1, B1 | B2, B2 | B3, B3 | C, C | C1, C1 | C2, C2 | C3, C3 | N, N | N1, N1 | N2, N2 | N3, N3						[cdcstage_code] = '3' or [cdcstage_code] = '4'		RH
hr23	visits		descriptive	<hr style="margin:2px" />
whostage	visits		dropdown	WHO stage	1, WHO I | 2, WHO II | 3, WHO III | 4, WHO IV								RH				@READONLY
whostage_code	visits		dropdown	<div style="margin-left:30px; color:#2980b9">Audit finding:</div>	1, 1- Value matches the chart (correct) | 3, 3- Value doesn't match the chart | 5, 5- Can't find this value in the chart | 9, -------------------- | 4, 4- Found value in the chart! (was not in original data)
whostage_fix	visits		dropdown	<div style="margin-left:30px">WHO stage</div>	1, WHO I | 2, WHO II | 3, WHO III | 4, WHO IV						[whostage_code] = '3' or [whostage_code] = '4'		RH
cd4_d	cd4_labs		text	CD4 date (CD4_D)			date_ymd			y							@READONLY
cd4_d_a	cd4_labs		dropdown	<div>+ date approximation</div>	D, D- Exact to the day (default) | M, M- Exact to the month | Y, Y- Exact to the year | B, < Before this date | A, > After this date | U, U- Unknown												@READONLY
cd4_d_code	cd4_labs		dropdown	<div style="margin-left:30px; color:#2980b9">Audit finding:</div>	1, 1- Value matches the chart (correct) | 3, 3- Value doesn't match the chart | 5, 5- Can't find this value in the chart | 9, -------------------- | 4, 4- Found value in the chart! (was not in original data)
cd4_d_fix	cd4_labs		text	<div style="margin-left:30px">CD4 date</div>			date_ymd			y	[cd4_d_code] = '3' or [cd4_d_code] = '4'
cd4_d_a_fix	cd4_labs		dropdown	<div style="margin-left:30px">+ date approximation</div>	D, D- Exact to the day (default) | M, M- Exact to the month | Y, Y- Exact to the year | B, < Before this date | A, > After this date | U, U- Unknown						[cd4_d_code] = '3' or [cd4_d_code] = '4'
hr30	cd4_labs		descriptive	<hr style="margin:2px" />
cd4_v	cd4_labs		text	CD4 value (CD4_V)									RH				@READONLY
cd4_v_code	cd4_labs		dropdown	<div style="margin-left:30px; color:#2980b9">Audit finding:</div>	1, 1- Value matches the chart (correct) | 3, 3- Value doesn't match the chart | 5, 5- Can't find this value in the chart | 9, -------------------- | 4, 4- Found value in the chart! (was not in original data)
cd4_v_fix	cd4_labs		text	<div style="margin-left:30px">CD4 value</div>			integer	0	3000		[cd4_v_code] = '3' or [cd4_v_code] = '4'		RH
hr31	cd4_labs		descriptive	<hr style="margin:2px" />
cd4_per	cd4_labs		text	CD4 percent (CD4_PER)									RH				@READONLY
cd4_per_code	cd4_labs		dropdown	<div style="margin-left:30px; color:#2980b9">Audit finding:</div>	1, 1- Value matches the chart (correct) | 3, 3- Value doesn't match the chart | 5, 5- Can't find this value in the chart | 9, -------------------- | 4, 4- Found value in the chart! (was not in original data)
cd4_per_fix	cd4_labs		text	<div style="margin-left:30px">CD4 percent</div>			integer	0	100		[cd4_per_code] = '3' or [cd4_per_code] = '4'		RH
rna_d	viral_load_labs		text	Viral load date (RNA_D)			date_ymd			y							@READONLY
rna_d_a	viral_load_labs		dropdown	<div>+ date approximation</div>	D, D- Exact to the day (default) | M, M- Exact to the month | Y, Y- Exact to the year | B, < Before this date | A, > After this date | U, U- Unknown												@READONLY
rna_d_code	viral_load_labs		dropdown	<div style="margin-left:30px; color:#2980b9">Audit finding:</div>	1, 1- Value matches the chart (correct) | 3, 3- Value doesn't match the chart | 5, 5- Can't find this value in the chart | 9, -------------------- | 4, 4- Found value in the chart! (was not in original data)
rna_d_fix	viral_load_labs		text	<div style="margin-left:30px">Viral load date</div>			date_ymd			y	[rna_d_code] = '3' or [rna_d_code] = '4'
rna_d_a_fix	viral_load_labs		dropdown	<div style="margin-left:30px">+ date approximation</div>	D, D- Exact to the day (default) | M, M- Exact to the month | Y, Y- Exact to the year | B, < Before this date | A, > After this date | U, U- Unknown						[rna_d_code] = '3' or [rna_d_code] = '4'
hr40	viral_load_labs		descriptive	<hr style="margin:2px" />
rna_v	viral_load_labs		text	Viral load value (RNA_V)									RH				@READONLY
rna_v_code	viral_load_labs		dropdown	<div style="margin-left:30px; color:#2980b9">Audit finding:</div>	1, 1- Value matches the chart (correct) | 3, 3- Value doesn't match the chart | 5, 5- Can't find this value in the chart | 9, -------------------- | 4, 4- Found value in the chart! (was not in original data)
rna_v_fix	viral_load_labs		text	<div style="margin-left:30px">Viral load value</div>			integer				[rna_v_code] = '3' or [rna_v_code] = '4'		RH
art_id	art		text	ART regimen									RH				@READONLY
art_id_code	art		dropdown	<div style="margin-left:30px; color:#2980b9">Audit finding:</div>	1, 1- Value matches the chart (correct) | 3, 3- Value doesn't match the chart | 5, 5- Can't find this value in the chart | 9, -------------------- | 4, 4- Found value in the chart! (was not in original data)
art_id_fix	art		text	<div style="margin-left:30px">ART regimen</div>							[art_id_code] = '3' or [art_id_code] = '4'		RH
hr50	art		descriptive	<hr style="margin:2px" />
art_sd	art		text	Start date of regimen			date_ymd			y							@READONLY
art_sd_a	art		dropdown	<div>+ date approximation</div>	D, D- Exact to the day (default) | M, M- Exact to the month | Y, Y- Exact to the year | B, < Before this date | A, > After this date | U, U- Unknown												@READONLY
art_sd_code	art		dropdown	<div style="margin-left:30px; color:#2980b9">Audit finding:</div>	1, 1- Value matches the chart (correct) | 3, 3- Value doesn't match the chart | 5, 5- Can't find this value in the chart | 9, -------------------- | 4, 4- Found value in the chart! (was not in original data)
art_sd_fix	art		text	<div style="margin-left:30px">Start date (chart)</div>			date_ymd			y	[art_sd_code] = '3' or [art_sd_code] = '4'
art_sd_a_fix	art		dropdown	<div style="margin-left:30px">+ date approximation</div>	D, D- Exact to the day (default) | M, M- Exact to the month | Y, Y- Exact to the year | B, < Before this date | A, > After this date | U, U- Unknown						[art_sd_code] = '3' or [art_sd_code] = '4'
hr51	art		descriptive	<hr style="margin:2px" />
art_ed	art		text	End date of regimen			date_ymd			y							@READONLY
art_ed_a	art		dropdown	<div>+ date approximation</div>	D, D- Exact to the day (default) | M, M- Exact to the month | Y, Y- Exact to the year | B, < Before this date | A, > After this date | U, U- Unknown												@READONLY
art_ed_code	art		dropdown	<div style="margin-left:30px; color:#2980b9">Audit finding:</div>	1, 1- Value matches the chart (correct) | 3, 3- Value doesn't match the chart | 5, 5- Can't find this value in the chart | 9, -------------------- | 4, 4- Found value in the chart! (was not in original data)
art_ed_fix	art		text	<div style="margin-left:30px">End date (chart)</div>			date_ymd			y	[art_ed_code] = '3' or [art_ed_code] = '4'
art_ed_a_fix	art		dropdown	<div style="margin-left:30px">+ date approximation</div>	D, D- Exact to the day (default) | M, M- Exact to the month | Y, Y- Exact to the year | B, < Before this date | A, > After this date | U, U- Unknown						[art_ed_code] = '3' or [art_ed_code] = '4'
hr52	art		descriptive	<hr style="margin:2px" />
art_rs	art		dropdown	Reason for regimen stop (ART_RS)	1, 1 - Treatment Failure (i.e. virological, immunological, and/or clinical failure) | 1.1, 1.1 - Virological failure | 1.3, 1.3 - Immunological failure - CD4 drop | 1.4, 1.4 - Clinical Progression | 1.5, 1.5 - Drug resistance based on HIV-1 Genotype | 2, 2 - Abnormal fat redistribution | 3, 3 - Concern of cardiovascular disease | 3.1, 3.1 - Dyslipidemia | 3.2, 3.2 - Cardiovascular disease | 4, 4 …												@READONLY
art_rs_code	art		dropdown	<div style="margin-left:30px; color:#2980b9">Audit finding:</div>	1, 1- Value matches the chart (correct) | 3, 3- Value doesn't match the chart | 5, 5- Can't find this value in the chart | 9, -------------------- | 4, 4- Found value in the chart! (was not in original data)
art_rs_fix	art		dropdown	<div style="margin-left:30px">Reason for regimen stop</div>	1, 1 - Treatment Failure (i.e. virological, immunological, and/or clinical failure) | 1.1, 1.1 - Virological failure | 1.3, 1.3 - Immunological failure - CD4 drop | 1.4, 1.4 - Clinical Progression | 1.5, 1.5 - Drug resistance based on HIV-1 Genotype | 2, 2 - Abnormal fat redistribution | 3, 3 - Concern of cardiovascular disease | 3.1, 3.1 - Dyslipidemia | 3.2, 3.2 - Cardiovascular disease | 4, 4 …						[art_rs_code] = '3' or [art_rs_code] = '4'
ce_d	clinical_endpoints		text	Date of disease diagnosis (CE_D)			date_ymd			y							@READONLY
ce_d_a	clinical_endpoints		dropdown	<div>+ date approximation</div>	D, D- Exact to the day (default) | M, M- Exact to the month | Y, Y- Exact to the year | B, < Before this date | A, > After this date | U, U- Unknown												@READONLY
ce_d_code	clinical_endpoints		dropdown	<div style="margin-left:30px; color:#2980b9">Audit finding:</div>	1, 1- Value matches the chart (correct) | 3, 3- Value doesn't match the chart | 5, 5- Can't find this value in the chart | 9, -------------------- | 4, 4- Found value in the chart! (was not in original data)
ce_d_fix	clinical_endpoints		text	<div style="margin-left:30px">Date of disease diagnosis</div>			date_ymd			y	[ce_d_code] = '3' or [ce_d_code] = '4'
ce_d_a_fix	clinical_endpoints		dropdown	<div style="margin-left:30px">+ date approximation</div>	D, D- Exact to the day (default) | M, M- Exact to the month | Y, Y- Exact to the year | B, < Before this date | A, > After this date | U, U- Unknown						[ce_d_code] = '3' or [ce_d_code] = '4'
hr60	clinical_endpoints		descriptive	<hr style="margin:2px" />
ce_id	clinical_endpoints		text	Disease code (CE_ID)									RH				@READONLY
ce_id_code	clinical_endpoints		dropdown	<div style="margin-left:30px; color:#2980b9">Audit finding:</div>	1, 1- Value matches the chart (correct) | 3, 3- Value doesn't match the chart | 5, 5- Can't find this value in the chart | 9, -------------------- | 4, 4- Found value in the chart! (was not in original data)
ce_id_fix	clinical_endpoints		text	<div style="margin-left:30px">Disease code</div>							[ce_id_code] = '3' or [ce_id_code] = '4'		RH
notes_ce	clinical_endpoints		notes	Audit Notes									LV
